# Supplementary material for: Climate-driven convergent evolution in riparian ecosystems on sky islands
Source: Sci Rep. 2023 Feb 16;13:2817. doi: 10.1038/s41598-023-29564-2 (PMC9935884; doi:10.1038/s41598-023-29564-2)
Supplement: Supplementary file 1 — Supplementary Information 1. [file 41598_2023_29564_MOESM1_ESM.csv]

#This is deidentified, raw aboveground biomass data reported in Love et al. "Climate-driven convergent evolution on sky islands". Full datasets are available upon request.
abgBiomass_2012
0.2188071
-0.88338
16.4008128
17.3740872
26.4708399
18.1047024
14.661975
19.7136384
4.4498472
139.4738664
83.9266698
7.6324413
NA
NA
NA
NA
2.3173476
17.2385805
10.9765884
23.0445975
2.0018247
12.89808
15.2415876
5.2892634
28.5242115
45.7942272
57.526272
6.3884832
21.1158525
42.4711809
7.8523512
56.9614959
-1.4109
-1.4109
-1.4109
-1.4109
19.6358292
3.508224
7.4065968
-0.2368383
53.9299044
20.0868588
22.4689413
14.365245
80.9728875
6.0508704
46.115355
NA
7.6809072
15.5778816
33.1406709
27.3283896
29.8459788
10.415439
45.3722112
5.166615
5.61171
15.0328875
75.4725024
23.4511176
NA
NA
NA
5.3179473
14.8538604
NA
NA
NA
26.8694472
26.4658944
27.985152
8.1332556
30.5690109
4.06212
8.0040132
25.9525515
3.1162107
NA
NA
2.4475791
NA
NA
27.2611308
NA
NA
NA
10.3597197
26.38281
14.9287023
NA
16.2659655
NA
48.327642
NA
NA
5.4837864
10.5825969
NA
NA
36.916725
NA
NA
74.6601216
29.6385975
2.4953856
4.2559836
7.174488
-1.4109
9.0893856
2.1577728
7.7455284
11.2874955
NA
NA
NA
NA
NA
NA
NA
NA
8.01852
19.4014125
15.70053
11.8084215
NA
19.9912458
NA
NA
18.1943808
80.05168856
49.77582782
39.9057852
61.373871
19.2850284
13.4678016
44.6135715
47.24059736
35.04912221
NA
NA
8.3917404
13.8898176
19.7057256
84.485841
15.1812525
92.3993004
24.50134365
31.69252794
2.2804212
5.0924325
15.453255
19.2748077
22.8500745
48.3859989
10.39236
22.12968
5.8609632
25.8038568
88.0903179
98.07811914
28.1898957
10.3679622
33.7061064
10.3679622
18.95879619
12.4777125
9.5282163
49.3391616
73.87771185
10.507755
31.34431825
59.3435784
15.9243841
43.94082887
129.6114
NA
154.6216032
NA
NA
NA
30.2983272
102.1109944
66.810624
153.1613619
29.55981041
20.1000468
10.9119672
NA
37.48303519
29.56932753
NA
NA
NA
66.91731492
NA
101.0082211
NA
37.9614866
12.1156597
NA
70.3463268
7.7329998
NA
NA
35.58550454
NA
NA
NA
87.03883734
99.85924987
124.164177
36.26562817
NA
NA
NA
NA
NA
42.44308387
74.258335
NA
NA
NA
NA
NA
NA
45.18810342
30.10635938
12.15605421
77.92318756
45.61043923
7.6809072
2.9058621
16.37415194
15.80175054
18.48690515
15.85164569
23.342976
80.6197788
NA
NA
174.2149334
48.16459612
26.3623053
128.7713676
NA
NA
NA
NA
22.0878081
9.3610584
NA
NA
13.1961288
3.771984
31.01075351
86.37180611
27.56973
20.44821
NA
NA
62.8690605
68.1178845
41.0768796
NA
85.5656085
164.0892684
50.87952
9.4692
NA
NA
NA
34.30135865
58.893892
NA
NA
34.8762117
34.2840705
13.3580115
70.1551008
83.05824
51.8185056
44.3593728
27.249921
80.6102175
NA
10.2163002
18.1010757
23.6647632
10.1368425
9.7487856
40.3924224
78.17868
17.1156024
78.0586692
14.4394275
32.6408457
84.2477976
84.4024269
124.9406904
NA
NA
NA
NA
113.2248009
19.3918512
9.5239302
189.0264576
124.626816
213.48756
181.70448
56.9614959
11.7480864
43.4312673
15.9112083
12.785982
NA
NA
NA
NA
53.147856
60.6775446
77.9238219
30.180954
NA
NA
174.9786
NA
NA
NA
NA
NA
84.5774976
43.8529536
74.35416
128.9999568
6.056805
10.52424
13.072821
27.325752
19.0542384
3.9032046
27.4549944
-1.4109
43.9610952
16.828104
71.2009092
58.8124317
36.7706679
71.5599525
142.9070325
108.8908944
280.3718208
27.0197904
53.540199
137.7633828
313.699875
NA
237.45675
NA
28.2383616
105.194298
10.4711583
12.5884917
30.7704576
38.9005299
56.4593628
26.6297553
NA
NA
NA
NA
55.3255245
99.0767145
NA
68.498688
14.9844216
14.1486321
18.1907541
6.970074
16.8815154
63.0823764
165.6494088
29.9936844
28.26229782
69.21414524
NA
NA
4.1834496
14.6501058
38.726778
14.157534
112.3030824
36.89238523
14.365245
55.0785792
38.7119415
87.68615681
NA
NA
69.52302271
67.42894866
55.31480991
66.93972694
16.76458004
6.836031168
4.37286225
6.193535217
17.856768
NA
NA
NA
34.6744264
18.16302633
80.2597464
18.5936475
21.44896819
NA
70.54123489
19.01882598
NA
45.50076782
NA
45.02615808
18.59958738
NA
NA
NA
23.80671883
NA
NA
NA
NA
50.83608895
NA
NA
7.1639376
-0.3110208
6.7471968
-0.52071
133.8090263
NA
NA
NA
2.056209374
NA
NA
NA
NA
4.247987386
NA
13.03795687
NA
NA
NA
NA
NA
NA
NA
NA
NA
NA
NA
NA
NA
NA
NA
NA
15.2402688
31.4628276
9.1671948
NA
15.0714624
-1.4109
9.4692
17.2131936
8.3564625
5.1118848
12.2861568
16.2102462
NA
12.3689115
NA
NA
NA
NA
9.7402134
7.9548879
2.3173476
7.3508775
7.3907712
6.4036494
NA
NA
NA
NA
51.3318684
10.0982676
NA
NA
39.7152186
27.1173816
27.40488
NA
NA
NA
31.783296
NA
NA
97.12529966
31.32062799
37.60179412
52.64175331
67.3605636
39.1098894
35.05392
74.0119314
21.5705088
NA
47.8304544
NA
NA
NA
NA
NA
38.21904
18.20625
NA
NA
NA
NA
NA
NA
NA
NA
NA
28.133517
NA
NA
NA
NA
NA
NA
NA
NA
NA
NA
NA
NA
NA
NA
NA
NA
10.3303764
23.1896655
NA
NA
NA
NA
NA
NA
NA
NA
NA
NA
NA
21.2998251
NA
NA
NA
NA
NA
NA
-1.4109
NA
NA
5.1273807
NA
NA
NA
NA
20.28336
11.526528
NA
NA
31.1641194
20.0951013
NA
5.5744539
NA
NA
NA
NA
NA
NA
NA
NA
NA
NA
NA
NA
NA
NA
NA
NA
4.6503048
NA
NA
NA
NA
NA
NA
74.9133312
NA
NA
NA
NA
NA
NA
NA
NA
NA
32.4736878
15.0368439
20.8191225
NA
NA
NA
NA
18.7528926
NA
55.2065028
NA
NA
NA
NA
NA
NA
NA
NA
NA
NA
17.926005
NA
NA
21.190035
15.99726
155.72412
NA
145.3240632
60.9024
44.602032
32.7447012
NA
NA
NA
NA
NA
NA
NA
NA
3.8036352
14.0840109
86.0265291
7.12833
51.23992562
81.32732028
84.20774235
38.89698563
7.8101496
13.4298861
NA
NA
NA
NA
NA
NA
19.33026786
2.410768095
NA
NA
NA
61.7886336
36.9961827
NA
38.9196525
NA
NA
74.2499748
NA
NA
NA
NA
16.88745
41.3772363
26.08608
NA
24.65447644
10.947315
NA
NA
17.1099975
-1.4109
-1.4109
30.2640384
10.4596188
14.691648
11.67819
16.7519433
10.7250273
28.4127729
NA
NA
NA
NA
NA
NA
NA
NA
20.3466624
NA
NA
NA
NA
NA
11.6066451
NA
NA
8.8440888
2.0628192
8.585604
-1.4109
NA
16.65666
8.1978768
23.563875
NA
5.618304
27.14112
6.7471968
14.0507112
-1.4109
39.5131125
NA
17.2079184
10.7392044
-1.4109
-1.4109
-1.4109
63.93564
5.0960592
1.4696889
6.5731152
12.4483692
10.35939
NA
NA
NA
NA
6.6265266
-1.4109
18.9896172
52.3987776
NA
NA
42.511734
5.7452385
21.5609475
16.19508
22.4508078
8.3564625
24.00897
22.0878081
15.37083
-0.61962
-0.88338
27.6475392
NA
NA
10.6086432
11.7688575
NA
37.4983158
NA
49.0351782
-1.4109
7.728384
34.6764135
37.2342261
NA
33.3678342
15.6622848
11.2258416
25.3709607
11.3784927
22.6677504
6.0122955
9.86484
12.2017536
30.6214332
6.5177256
9.6910881
11.2350732
5.3364105
15.8310912
4.5144684
8.262498
NA
NA
NA
NA
19.4604288
17.54685
8.0659968
4.385226
14.2643568
8.6528628
5.9849304
6.2592408
5.196288
3.4871232
6.6456492
0.9382125
0.923376
1.2082368
40.8586182
NA
11.605656
55.9133796
NA
3.7934145
NA
NA
-1.4109
-1.04823
NA
NA
NA
22.9456875
5.8124973
10.26048
21.9081216
13.6976025
73.3522017
7.4276976
14.2910625
12.7688376
7.9113675
2.242176
NA
NA
7.8747708
13.3217445
20.2820412
10.2495999
NA
NA
16.340148
27.137823
3.5346
-0.35586
8.5048275
2.664192
15.6085437
2.7185925
-1.4109
7.540455
5.1844188
4.7244873
7.8971904
-1.4109
1.8284025
8.6568192
17.3503488
26.8035072
5.7422712
9.6841644
13.8845424
-1.4109
6.5467392
5.6037972
13.3148208
14.401512
NA
20.0090496
68.9902707
5.463345
50.0885697
10.939662
NA
NA
-1.4109
7.3188966
NA
24.454065
26.719104
NA
2.8877286
8.5048275
16.9616325
6.5731152
-0.22398
1.7888385
20.388864
0.46839
NA
NA
NA
NA
10.8054741
4.8639504
4.1913624
2.1881052
3.8682564
NA
NA
5.7907371
100.0430652
55.49532
7.2941691
3.2616084
-1.4109
15.746688
12.3623175
2.0628192
10.1773956
19.2270012
8.9387127
8.816394
11.0596728
5.8464564
15.4394076
28.3075986
1.7927949
13.9165233
14.355354
32.116293
56.1952731
32.7595377
15.2072988
NA
11.8074324
16.4054286
-1.4109
16.7924964
NA
NA
NA
NA
43.9373568
167.4245136
31.09752
18.8696064
7.6809072
13.1311779
20.1396108
6.7867608
20.1930222
30.6016512
11.4065172
15.86538
10.9357056
33.07572
6.89754
16.2109056
290.9599279
202.4081498
11.74630602
NA
14.1694032
NA
NA
NA
NA
NA
NA
NA
NA
NA
NA
39.6199353
NA
NA
NA
NA
-1.7406
NA
NA
NA
NA
NA
NA
NA
NA
NA
NA
NA
54.8253696
4.1517984
52.3878975
73.8714792
27.8911875
15.3226938
16.3708101
3.8458368
NA
NA
NA
NA
1.5316725
46.9567494
NA
NA
65.9181261
80.4944928
NA
NA
NA
NA
NA
NA
NA
NA
NA
NA
NA
NA
NA
NA
NA
NA
NA
NA
17.8000596
30.4727385
NA
42.383151
8.9110179
NA
NA
NA
NA
NA
NA
NA
NA
NA
30.6319836
NA
44.7325932
28.5799308
29.1667968
34.4987052
99.6691854
24.6439722
42.4180992
20.566902
30.1796352
10.2763056
13.9165233
50.6701605
88.8856875
39.379584
20.0512512
25.5180069
22.2404592
NA
NA
12.3652848
10.52424
51.3823125
18.0489831
11.0270325
11.4721275
NA
38.8929468
8.0686344
43.8687792
8.3891028
NA
42.4471128
40.1065725
-1.4109
44.127264
8.1309477
7.4870436
38.2859691
12.0105276
25.0801653
NA
NA
NA
8.2981056
4.4366592
NA
NA
26.0043144
8.1504
11.05176
1.0249236
24.6116616
19.8296928
6.8935836
22.3499196
NA
NA
NA
NA
61.1539611
48.24192
16.017042
11.6874216
NA
NA
36.9935451
34.6213536
5.618304
7.3179075
NA
NA
31.588773
NA
NA
NA
NA
NA
7.6047465
NA
102.3443712
5.4191652
NA
NA
