# Supplementary material for: Climate-driven convergent evolution in riparian ecosystems on sky islands
Source: Sci Rep. 2023 Feb 16;13:2817. doi: 10.1038/s41598-023-29564-2 (PMC9935884; doi:10.1038/s41598-023-29564-2)
Supplement: Supplementary file 2 — Supplementary Information 2. [file 41598_2023_29564_MOESM2_ESM.csv]

#This is deidentified, raw cloning data reported in Love et al. "Climate-driven convergent evolution on sky islands". Full datasets are available upon request.
cloning_2016
0
2
0
0
0
0
0
0
0
2
0
0
0
0
1
1
0
3
NA
NA
NA
NA
1
0
1
1
0
0
1
NA
0
0
0
0
0
1
1
0
0
0
0
0
0
2
0
1
3
1
0
5
2
1
NA
NA
NA
NA
0
2
0
1
0
0
0
1
NA
NA
0
0
0
1
0
0
0
0
0
0
3
1
NA
NA
0
0
2
3
0
2
0
1
NA
NA
0
NA
0
NA
NA
NA
0
0
0
NA
0
0
NA
NA
NA
0
NA
NA
NA
NA
NA
0
0
NA
NA
NA
0
NA
0
NA
0
1
0
0
0
0
1
0
0
NA
0
0
NA
0
0
0
0
0
0
0
0
0
2
0
0
1
0
1
0
1
0
NA
NA
NA
NA
NA
NA
NA
NA
0
0
0
0
0
NA
NA
NA
2
1
2
0
0
0
0
4
3
1
1
1
1
4
1
3
1
0
1
2
3
0
0
0
0
NA
NA
NA
NA
0
0
2
1
0
2
2
0
0
0
1
4
3
0
1
0
0
0
0
0
0
NA
NA
NA
0
0
1
0
NA
NA
NA
NA
NA
2
4
0
0
NA
NA
NA
NA
2
2
1
1
0
1
2
3
NA
NA
2
3
0
1
NA
NA
2
3
1
1
1
4
1
1
2
3
NA
NA
NA
NA
NA
NA
2
1
0
0
0
NA
NA
NA
NA
0
0
NA
NA
1
NA
NA
NA
0
0
1
0
1
1
NA
NA
NA
NA
3
2
1
2
1
0
3
1
0
0
0
0
3
0
0
0
0
0
1
3
1
0
1
0
0
0
3
1
2
3
0
0
1
0
2
0
0
0
0
0
0
0
0
0
1
1
0
2
0
0
NA
NA
NA
0
0
0
1
0
0
0
1
0
0
0
0
1
0
0
1
1
2
0
0
0
NA
NA
NA
NA
1
1
NA
NA
NA
NA
NA
NA
NA
NA
NA
NA
1
0
0
0
1
3
4
NA
NA
NA
1
0
NA
NA
NA
0
0
0
1
3
0
0
1
0
1
0
0
0
0
2
1
0
0
0
0
0
0
0
0
NA
NA
0
0
0
0
0
0
1
6
1
0
1
1
0
0
1
0
0
0
0
0
NA
NA
NA
NA
3
0
0
0
0
0
0
NA
NA
NA
NA
NA
NA
NA
NA
2
2
3
3
2
4
2
4
3
2
0
0
0
2
1
1
0
2
0
0
1
NA
NA
4
NA
3
1
1
1
2
0
4
0
1
2
3
2
3
3
1
1
2
1
2
1
2
2
3
NA
NA
NA
0
3
2
2
0
1
2
2
0
NA
NA
NA
NA
3
NA
0
1
4
3
1
0
0
0
NA
NA
NA
NA
0
5
2
4
3
0
0
1
0
1
0
0
0
0
0
1
0
NA
0
NA
NA
1
NA
NA
NA
0
0
NA
1
2
1
0
1
0
1
NA
NA
NA
1
NA
NA
NA
NA
0
NA
NA
NA
NA
NA
NA
NA
NA
NA
NA
NA
NA
NA
NA
1
0
1
1
NA
NA
NA
NA
NA
NA
NA
NA
NA
NA
1
NA
NA
NA
NA
NA
3
0
NA
NA
0
NA
0
4
0
0
1
0
0
4
0
0
0
2
1
1
0
NA
3
0
0
2
0
1
1
1
2
0
1
3
0
3
5
8
0
3
0
4
0
NA
NA
NA
NA
NA
NA
NA
0
NA
NA
NA
NA
1
NA
NA
NA
NA
NA
NA
1
1
2
NA
0
NA
1
NA
1
NA
NA
NA
NA
3
0
1
3
0
NA
NA
0
NA
0
NA
0
NA
1
NA
NA
NA
NA
NA
NA
0
NA
NA
NA
NA
NA
1
NA
0
NA
NA
NA
NA
NA
NA
NA
NA
NA
0
NA
NA
NA
NA
NA
NA
NA
0
0
0
NA
NA
NA
NA
NA
NA
NA
NA
NA
NA
NA
NA
NA
NA
NA
NA
NA
NA
NA
NA
NA
NA
NA
NA
NA
NA
NA
NA
NA
NA
NA
NA
NA
NA
NA
NA
NA
NA
NA
NA
NA
NA
NA
NA
NA
NA
NA
NA
NA
NA
NA
NA
0
1
0
0
2
0
3
4
0
2
1
1
3
1
NA
NA
NA
NA
0
2
NA
0
NA
0
NA
0
0
NA
NA
0
NA
NA
NA
NA
1
0
NA
NA
NA
NA
0
0
NA
NA
NA
NA
0
NA
NA
NA
NA
NA
NA
NA
0
NA
NA
NA
NA
NA
NA
NA
NA
NA
NA
NA
NA
NA
NA
NA
NA
NA
NA
NA
NA
0
1
1
0
NA
NA
NA
2
NA
NA
NA
2
0
0
0
0
0
0
0
0
2
1
NA
NA
NA
NA
1
1
NA
NA
1
2
1
0
0
0
0
NA
NA
0
0
0
0
0
0
0
0
1
0
0
NA
NA
NA
0
0
0
2
0
NA
0
0
0
0
0
2
2
0
0
0
2
1
0
1
NA
NA
NA
NA
NA
NA
NA
NA
3
1
NA
NA
0
0
NA
NA
0
1
0
0
NA
NA
NA
NA
2
NA
NA
NA
0
1
1
1
0
NA
NA
NA
NA
0
NA
NA
NA
0
0
3
0
0
0
2
0
4
0
0
0
1
1
0
1
3
0
0
2
2
0
0
0
0
2
0
0
2
1
1
1
0
1
1
0
1
0
NA
0
NA
0
3
0
0
2
2
3
3
0
2
1
0
0
1
2
1
0
0
0
1
2
0
1
6
1
1
2
2
0
0
0
0
3
0
0
0
0
NA
NA
0
0
NA
0
1
0
2
NA
0
0
NA
NA
0
NA
NA
NA
0
NA
NA
NA
0
0
0
NA
NA
NA
NA
NA
NA
NA
0
NA
3
0
NA
NA
0
0
NA
NA
0
2
0
0
0
0
NA
NA
0
1
1
1
0
0
0
4
4
1
NA
NA
NA
NA
NA
0
0
0
0
0
2
2
NA
NA
NA
NA
NA
NA
NA
NA
0
2
2
1
2
2
1
0
0
1
0
0
0
0
0
0
0
1
1
0
0
0
0
2
2
1
NA
NA
NA
NA
NA
NA
NA
NA
NA
NA
NA
NA
NA
NA
NA
NA
NA
NA
NA
NA
NA
NA
NA
NA
NA
NA
NA
NA
NA
NA
NA
NA
NA
NA
NA
NA
NA
NA
NA
NA
NA
NA
NA
NA
1
NA
NA
NA
NA
NA
NA
NA
NA
NA
NA
NA
NA
NA
NA
NA
NA
NA
NA
NA
1
6
NA
NA
0
NA
NA
1
NA
NA
NA
NA
NA
NA
NA
NA
0
0
0
0
0
0
0
0
0
0
0
0
0
0
0
2
NA
NA
NA
0
0
0
0
0
NA
NA
0
0
NA
NA
0
0
1
0
0
NA
NA
NA
NA
0
0
0
1
0
0
0
0
0
0
0
0
0
0
0
2
0
NA
NA
NA
2
NA
NA
0
0
0
0
0
0
2
1
1
0
0
0
1
0
3
0
NA
NA
NA
NA
1
0
0
0
0
0
NA
3
NA
0
0
NA
NA
NA
2
NA
NA
NA
NA
NA
0
NA
2
0
0
NA
