# Supplementary material for: Climate-driven convergent evolution in riparian ecosystems on sky islands
Source: Sci Rep. 2023 Feb 16;13:2817. doi: 10.1038/s41598-023-29564-2 (PMC9935884; doi:10.1038/s41598-023-29564-2)
Supplement: Supplementary file 3 — Supplementary Information 3. [file 41598_2023_29564_MOESM3_ESM.csv]

#This is deidentified, raw environmental data reported in Love et al. "Climate-driven convergent evolution on sky islands". Full datasets are available upon request.
Elevation_m	MAT_degC	MAP_m
2877.271973	1.3	1.8288
2887.295166	1.3	1.8288
2810.017822	1.2	1.89484
2822.04248	1.2	1.89484
2818.891602	1.2	1.89484
2801.217773	1	1.93294
NA	NA	NA
2791.871338	1	1.93294
2759.205322	1.5	1.88976
2758.221191	1.5	1.88976
2755.834717	1.5	1.88976
NA	NA	NA
2523.383789	3.8	1.67132
2522.062988	3.8	1.67132
2497.895508	3.8	1.67132
2500.249756	3.8	1.67132
2484.858887	3.8	1.67132
2482.405518	3.8	1.67132
2481.976318	3.8	1.67132
2483.546143	3.8	1.67132
2483.978271	3.8	1.67132
2290.127441	4.8	1.524
2291.107666	4.7	1.53162
2300.068604	4.7	1.53162
NA	NA	NA
2299.061768	4.7	1.53162
2298.822998	4.7	1.53162
2297.011475	4.7	1.53162
2296.695312	4.7	1.53162
2293.98877	4.7	1.53162
2296.758057	4.7	1.53162
2297.542725	4.8	1.524
1864.739014	7.9	0.82804
1871.63501	7.9	0.82804
1870.974243	7.9	0.82804
1874.592407	7.9	0.82804
1876.572144	7.9	0.82804
1879.410156	7.9	0.82804
1879.779541	7.9	0.82804
1880.643799	7.9	0.82804
1882.868286	7.9	0.82804
1878.899048	7.9	0.82804
2280.786865	7.9	0.82804
2341.2146	4.1	1.20142
2352.449707	4.1	1.20142
2351.723633	4.1	1.20142
2350.186523	4.1	1.20142
2343.250488	4.1	1.20142
2339.964844	4.1	1.20142
2340.012451	4.1	1.20142
2334.925781	4.1	1.20142
2337.649414	4.1	1.20142
1733.678711	9.3	0.63246
1711.849609	9.3	0.63246
1711.519043	9.3	0.63246
1706.345581	9.9	0.55118
1706.192139	9.9	0.55118
1707.492065	9.9	0.55118
1709.269531	9.3	0.63246
1742.947144	9.1	0.84582
1745.910522	9.1	0.84582
1744.112061	9.1	0.84582
1743.129639	9.1	0.84582
1743.074341	9.1	0.84582
1738.746704	9.1	0.84582
1741.120605	9.1	0.84582
1742.143311	9.1	0.84582
1741.489624	9.1	0.84582
1745.075195	9.6	0.81026
2212.680908	7.5	1.06426
2227.73291	5.5	1.22936
NA	5.5	1.22936
2229.312988	5.5	1.22936
2227.530029	5.5	1.22936
2226.7854	5.5	1.22936
2228.625732	5.5	1.22936
1881.690918	8.6	0.88646
1878.201416	8.6	0.88646
1884.018921	8.6	0.88646
1885.255005	8.6	0.88646
1884.632202	8.6	0.88646
1886.15625	8.6	0.88646
1887.088989	8.6	0.88646
1880.84314	8.6	0.88646
1881.482544	8.6	0.88646
1879.829102	8.6	0.88646
2292.281006	9.3	0.63246
2325.686768	6.3	0.98298
2324.264404	6.3	0.98298
NA	NA	NA
2323.166992	6.3	0.98298
2322.738037	6.3	0.98298
NA	NA	0.98298
2314.8125	6.3	0.98298
2315.665527	6.3	0.98298
2322.510742	6.3	0.98298
2160.537598	6.3	0.98298
2140.188232	6.3	0.98298
2143.641113	6.3	0.98298
2141.16333	6.3	0.98298
2139.421387	6.3	0.98298
2125.39209	6.3	0.98298
2124.23291	6.3	0.98298
2123.622559	6.3	0.98298
2119.306885	6.3	0.98298
2119.081055	6.3	0.98298
1951.564331	8.1	0.80264
NA	8.1	0.80264
1935.650269	8.1	0.80264
1933.607178	8.1	0.80264
1935.084839	8.1	0.80264
1855.923584	8.8	0.69596
1840.656006	8.8	0.69596
1841.13501	8.8	0.69596
NA	8.8	0.69596
1847.234863	8.8	0.69596
1861.624512	4	1.08966
1858.358276	4	1.08966
1861.850952	4	1.08966
1863.633789	4	1.08966
1863.131592	4	1.08966
1861.490234	4	1.08966
1854.427124	4	1.08966
1855.008545	4	1.08966
1689.464355	4.6	1.10744
1687.905518	4.6	1.10744
1688.87439	4.6	1.10744
NA	NA	NA
1690.299316	4.6	1.10744
1690.338745	4.6	1.10744
1687.352905	4.6	1.10744
1682.584717	4.6	1.10744
NA	NA	NA
1682.024414	4.6	1.10744
1683.033081	4.6	1.10744
1684.643311	4.6	1.10744
1593.662598	4.8	1.16078
1564.246704	4.8	1.16078
1542.982788	4.4	1.24206
1543.875977	4.4	1.24206
1543.443237	4.4	1.24206
1544.83374	4.4	1.24206
1543.543213	4.4	1.24206
1517.663452	3.4	1.3843
1450.506104	5.4	1.27
1449.143799	5.4	1.27
1608.402344	5.6	1.35382
1603.272705	5.6	1.35382
1605.331543	5.6	1.35382
2532.356201	2.2	1.50368
2337.305908	3	1.38176
2125.268555	3.6	1.36906
2130.884766	3.6	1.36906
2114.936279	3.6	1.36906
2109.428955	3.6	1.36906
2118.543701	3.6	1.36906
2110.075439	3.6	1.36906
2101.835205	3.6	1.36906
1622.488037	5.6	1.35382
1598.95105	5.6	1.35382
1601.441528	5.6	1.35382
1597.390015	5.6	1.35382
1594.862549	5.6	1.35382
1596.030762	5.6	1.35382
1594.025757	5.6	1.35382
1594.87085	5.6	1.35382
1580.487061	5.6	1.35382
1594.926147	5.6	1.35382
2260.625977	3	1.38176
1783.689819	8.5	0.88138
1774.353638	8.5	0.88138
1771.385254	8.5	0.88138
1778.875	8.5	0.88138
1779.590088	8.5	0.88138
1775.178833	8.5	0.88138
1776.266479	8.5	0.88138
1775.339355	8.5	0.88138
NA	NA	NA
1779.735474	8.5	0.88138
1780.257568	8.5	0.88138
1980.899414	6.9	1.0795
1982.786621	6.9	1.0795
1982.951782	6.9	1.0795
1982.363159	6.9	1.0795
1983.642456	6.9	1.0795
1973.337402	6.9	1.0795
1979.665771	6.9	1.0795
1980.22876	6.9	1.0795
NA	NA	NA
1979.777344	6.9	1.0795
1984.748413	6.9	1.0795
2066.968506	5.8	1.2954
NA	NA	NA
2087.400391	5.8	1.2954
2116.180908	5.8	1.2954
2079.717529	5.8	1.2954
2086.486816	5.8	1.2954
NA	NA	NA
2112.43335	5.8	1.2954
2112.872559	5.8	1.2954
NA	NA	NA
2108.215576	5.8	1.2954
2110.655273	5.8	1.2954
2106.404785	5.8	1.2954
2344.265869	3.6	1.57988
2360.043457	3.6	1.57988
NA	NA	NA
2358.875	3.6	1.57988
NA	NA	NA
2360.027344	3.6	1.57988
2363.628418	3.6	1.57988
2361.903564	3.6	1.57988
2356.484375	3.6	1.57988
2360.643311	3.6	1.57988
2363.320801	3.6	1.57988
2364.712158	3.6	1.57988
2674.977539	2.1	1.66116
2684.232422	2.1	1.66116
2683.256836	2.1	1.66116
2680.11792	2.1	1.66116
2677.043213	2.1	1.66116
2692.611816	1.5	1.72974
2693.028564	1.5	1.72974
2696.526855	1.5	1.72974
2691.776367	1.5	1.72974
2684.562012	1.5	1.72974
1390.342773	7.2	1.5494
1388.008545	7.2	1.5494
1389.045288	7.2	1.5494
1388.099121	7.2	1.5494
1383.950928	7.2	1.5494
1381.122559	7.2	1.5494
1380.968506	7.2	1.5494
1379.349487	7.2	1.5494
1380.776611	7.2	1.5494
1377.967163	7.2	1.5494
2194.406738	3	1.45542
2260.906982	3	1.45542
2259.72583	3	1.45542
2258.7771	3	1.45542
2256.307129	3	1.45542
2322.471924	2.1	1.63322
2343.267578	2.1	1.63322
2339.854736	2.1	1.63322
2336.907959	3	1.45542
2024.29126	3.9	1.4605
2030.869385	3.9	1.4605
2043.352539	3.9	1.4605
2030.577881	3.9	1.4605
2022.981934	3.9	1.4605
2028.830566	3.9	1.4605
2022.347412	3.9	1.4605
2028.361084	3.9	1.4605
2015.691772	3.9	1.4605
2027.438965	3.9	1.4605
NA	NA	NA
1581.705688	6.6	1.18872
1582.222778	6.6	1.18872
1579.126465	6.6	1.18872
1604.692749	6.6	1.18872
1599.090332	6.6	1.18872
1601.742432	6.6	1.18872
NA	NA	NA
NA	NA	NA
1605.377808	6.6	1.18872
NA	NA	NA
NA	NA	1.18872
1511.486084	7.7	1.48082
1486.223145	7.7	1.48082
1491.57959	7.7	1.48082
1492.510376	7.7	1.48082
1494.642212	7.7	1.48082
1505.905518	7.7	1.48082
1489.088135	7.7	1.48082
NA	7.7	1.48082
1498.718506	7.7	1.48082
1472.053833	7.7	1.48082
