# Supplementary material for: Climate-driven convergent evolution in riparian ecosystems on sky islands
Source: Sci Rep. 2023 Feb 16;13:2817. doi: 10.1038/s41598-023-29564-2 (PMC9935884; doi:10.1038/s41598-023-29564-2)
Supplement: Supplementary file 4 — Supplementary Information 4. [file 41598_2023_29564_MOESM4_ESM.csv]

#This is deidentified, raw microsatellite data reported in Love et al. "Climate-driven convergent evolution on sky islands". Full datasets are available upon request.
loc1	loc2	loc3	loc4	loc5	loc6	loc7	loc8	loc9
163	106	151	116	159	197	234	104	187
163	106	151	116	159	199	240	104	196
163	106	151	116	165	197	234	104	196
163	106	153	116	165	199	238	104	196
163	98	151	116	159	197	236	-9	196
163	106	153	116	165	210	238	-9	196
163	95	153	116	159	187	240	-9	196
163	95	153	116	165	197	240	-9	196
163	98	153	116	159	197	234	104	196
163	103	153	116	159	201	0	104	199
163	95	153	116	159	197	232	104	196
163	103	153	116	159	201	236	104	196
163	95	153	116	159	189	234	104	187
163	98	157	116	165	199	236	104	187
163	95	153	116	159	195	234	102	187
163	103	153	116	159	197	236	104	196
163	95	153	116	165	197	236	104	196
163	103	159	116	165	199	239	104	196
163	95	153	116	165	197	236	104	196
163	103	157	116	165	199	242	104	196
163	95	153	-9	159	197	236	104	196
163	106	159	-9	165	210	236	104	196
163	98	153	116	159	197	242	-9	196
163	103	157	116	159	199	246	-9	196
163	95	159	116	165	197	234	104	196
163	106	159	116	165	197	236	104	196
163	95	153	116	159	197	236	104	196
163	103	153	116	165	204	242	104	196
163	106	151	116	165	197	234	104	196
163	106	153	116	165	197	236	104	196
163	95	153	116	159	195	236	104	196
163	98	159	116	165	197	236	104	196
163	98	-9	116	159	197	234	104	196
163	106	-9	116	165	199	242	104	196
163	98	153	116	159	197	234	104	196
163	106	153	116	165	199	242	104	196
163	95	153	116	159	197	236	104	196
163	95	153	116	165	199	238	104	196
163	95	151	116	159	197	240	104	187
163	103	153	116	165	197	242	104	196
163	95	153	116	159	189	236	104	196
163	95	153	116	159	197	236	104	196
163	98	153	116	159	199	234	104	196
163	98	157	116	165	199	246	104	196
163	95	153	116	159	197	236	104	187
163	103	157	116	165	204	236	104	196
163	95	151	116	159	-9	236	102	193
173	98	157	116	159	-9	240	104	196
163	98	155	116	159	191	246	104	196
173	106	157	116	159	199	250	108	196
-9	98	-9	116	-9	-9	232	110	196
-9	106	-9	116	-9	-9	232	110	196
173	98	155	116	159	195	234	110	196
173	106	159	116	159	199	234	110	196
173	98	155	116	159	195	234	104	196
173	106	159	116	159	199	236	110	196
163	95	157	116	159	195	234	104	196
173	98	159	116	159	199	236	108	196
163	95	157	-9	159	193	236	104	196
173	98	159	-9	159	197	236	108	196
163	95	157	116	159	193	234	104	196
173	98	159	116	159	197	236	108	196
163	95	155	116	159	193	234	102	196
163	95	157	116	159	199	236	110	196
163	95	155	116	159	193	234	102	196
163	95	157	116	159	199	234	110	196
163	95	155	-9	-9	193	236	102	193
163	95	157	-9	-9	197	236	112	196
163	103	153	116	159	197	232	104	196
163	106	153	116	165	199	238	104	196
163	103	151	116	159	189	232	104	196
163	106	151	116	165	199	234	104	196
163	90	153	116	159	189	232	104	196
185	106	155	116	165	195	232	106	211
163	90	153	116	162	189	232	104	-9
185	106	155	116	165	195	232	106	-9
163	96	153	-9	-9	-9	217	100	-9
163	103	167	-9	-9	-9	217	104	-9
163	106	153	116	159	-9	250	104	196
185	106	155	120	165	-9	250	106	211
163	103	153	116	-9	195	234	104	196
163	106	153	116	-9	201	250	104	202
163	95	151	116	159	197	236	104	187
173	103	153	116	159	199	238	104	193
163	95	151	116	-9	197	236	104	-9
173	103	153	116	-9	199	238	104	-9
163	95	157	116	165	199	238	104	196
163	103	157	116	165	199	242	104	202
163	103	151	116	159	-9	234	104	196
163	103	153	116	165	-9	234	112	196
163	90	153	116	159	195	-9	104	202
163	95	153	116	165	201	-9	104	202
163	90	153	116	159	195	232	104	196
163	95	153	116	165	201	236	104	202
163	103	151	116	159	189	234	108	193
163	103	157	116	159	201	234	112	196
163	98	151	116	165	195	234	104	202
163	103	153	116	165	199	234	104	202
163	98	155	116	159	199	232	104	196
163	106	0	116	165	199	238	104	196
163	98	155	116	159	197	232	104	196
163	106	0	116	165	199	238	104	196
163	98	155	116	159	197	232	104	196
163	106	0	116	165	199	0	104	196
163	95	147	116	159	193	-9	104	196
173	106	157	116	159	199	-9	112	196
163	95	147	116	159	193	238	104	196
173	106	157	116	159	199	240	112	196
-9	-9	-9	116	159	191	234	106	196
-9	-9	-9	116	159	197	234	110	196
163	98	157	116	159	191	234	106	196
173	106	157	116	159	197	234	110	196
163	98	157	116	159	191	234	106	196
173	106	157	124	159	197	234	110	196
163	106	155	116	159	191	234	102	196
173	106	157	116	165	199	239	112	196
163	95	147	116	156	191	240	104	196
173	98	155	116	159	208	243	112	196
163	106	155	-9	159	197	228	102	190
163	106	159	-9	165	199	236	106	193
163	106	155	116	159	193	234	102	196
163	106	157	116	165	201	238	112	196
163	106	-9	116	-9	199	234	102	196
163	106	-9	116	-9	201	234	112	196
163	106	153	116	159	193	234	102	196
163	106	157	116	165	199	234	102	196
163	106	155	116	165	191	236	102	196
163	106	155	116	165	201	242	104	196
163	106	153	116	159	193	234	102	196
163	106	155	116	159	199	234	102	196
163	106	155	116	159	193	232	102	193
163	106	155	116	159	197	236	102	196
163	106	155	116	159	195	236	102	196
173	106	155	116	159	195	238	104	196
163	106	155	116	159	195	236	102	196
163	106	155	116	159	199	238	104	196
163	106	155	116	159	195	236	102	-9
163	106	155	116	159	199	238	104	-9
163	106	155	116	159	199	238	102	-9
163	106	155	116	159	199	241	104	-9
163	106	155	116	159	195	236	102	193
163	106	155	116	165	195	236	104	196
163	106	155	116	159	193	234	102	193
163	106	157	116	165	197	236	108	196
163	98	155	116	159	193	230	102	196
163	98	155	116	165	193	234	112	196
163	106	155	-9	159	195	236	102	196
173	106	155	-9	159	195	238	102	196
163	106	155	116	159	193	240	102	196
173	106	155	116	159	197	244	102	196
163	106	155	116	159	195	236	102	193
163	106	155	116	159	195	238	102	196
163	106	155	116	159	193	236	102	196
163	106	155	116	159	195	244	102	196
163	98	155	116	159	195	236	102	193
163	106	155	116	159	195	238	102	196
163	106	155	116	159	193	236	102	193
163	106	155	116	159	195	236	108	193
163	106	155	116	159	193	232	102	196
163	106	155	116	165	195	236	112	196
163	106	155	116	-9	-9	-9	102	-9
163	106	155	116	-9	-9	-9	104	-9
163	106	155	116	159	193	236	102	196
163	106	155	116	159	193	236	114	196
163	106	155	116	-9	193	236	112	193
163	106	155	116	-9	197	236	114	196
163	106	155	116	159	197	230	102	193
173	106	157	116	159	197	238	102	196
163	98	145	116	159	193	238	102	193
163	106	155	116	159	195	242	102	196
163	106	155	84	159	197	236	102	196
163	106	155	84	159	199	236	102	196
163	106	155	116	159	191	234	102	193
163	106	157	116	159	195	236	102	196
163	106	155	116	159	193	234	102	193
163	106	155	116	159	195	236	104	196
163	106	155	-9	-9	197	-9	102	-9
163	106	155	-9	-9	197	-9	102	-9
163	106	153	116	159	-9	238	102	193
163	106	155	116	159	-9	238	110	196
163	98	155	116	159	193	236	110	196
163	106	155	116	159	193	238	110	196
163	106	155	116	159	197	236	102	196
163	106	159	116	159	197	236	104	196
163	106	155	116	-9	193	236	102	-9
163	106	155	116	-9	197	236	104	-9
163	106	155	116	159	197	236	106	196
169	106	165	116	165	197	236	110	211
163	106	155	-9	-9	195	-9	104	-9
163	106	155	-9	-9	195	-9	110	-9
163	95	155	-9	-9	197	-9	110	-9
163	95	155	-9	-9	197	-9	110	-9
163	95	155	116	-9	-9	238	102	196
163	95	155	116	-9	-9	238	102	196
163	98	-9	116	-9	193	-9	102	-9
163	106	-9	116	-9	193	-9	102	-9
-9	106	155	108	-9	-9	240	102	-9
-9	106	155	116	-9	-9	240	102	-9
163	98	155	116	-9	-9	-9	102	-9
163	106	155	116	-9	-9	-9	104	-9
